# Supplementary material for: Delineation of Grade II and III Gliomas Investigated by 7T MRI: An Inter-Observer Pilot Study
Source: Diagnostics (Basel). 2023 Apr 7;13(8):1365. doi: 10.3390/diagnostics13081365 (PMC10137409; doi:10.3390/diagnostics13081365)
Supplement: Supplementary file 1 [file diagnostics-13-01365-s001.zip]

Archive with 1 entries (1 files):
- diagnostics-2304059-supplementary.pdf
